# Supplementary material for: Weed Species from Tea Gardens as a Source of Novel Aluminum Hyperaccumulators
Source: Plants (Basel). 2023 May 27;12(11):2129. doi: 10.3390/plants12112129 (PMC10255622; doi:10.3390/plants12112129)
Supplement: Supplementary file 1 [file plants-12-02129-s001.zip]

Archive with 1 entries (1 files):
- plants-2327710-PublishRevise-supplementary-5.30-1.pdf
